# Supplementary material for: Raman Spectroscopic Authentication of Rebaudioside M: Discriminating Natural, Fermentation-Derived, and Enzymatically Bioconverted Stevia Sweeteners
Source: Foods. 2026 Jun 3;15(11):1994. doi: 10.3390/foods15111994 (PMC13257270; doi:10.3390/foods15111994)
Supplement: Supplementary file 1 [file foods-15-01994-s001.zip]

Archive with 1 entries (1 files):
- foods-4316496-supplementary.pdf
